# Supplementary material for: Immunogenicity and Safety of Extended Dosing Intervals for Pfizer Pentavalent MenABCWY Meningococcal Vaccination in Healthy Adolescents: Results from a Randomized, Phase 2b Study
Source: Vaccines (Basel). 2026 Apr 15;14(4):352. doi: 10.3390/vaccines14040352 (PMC13120601; doi:10.3390/vaccines14040352)
Supplement: Supplementary file 1 [file vaccines-14-00352-s001.zip]

Archive with 11 entries (11 files):
- vaccines-4041683_Figure S1.pdf
- vaccines-4041683_Figure S2.pdf
- vaccines-4041683_Table S1.pdf
- vaccines-4041683_Table S2.pdf
- vaccines-4041683_Table S3.pdf
- vaccines-4041683_Table S4.pdf
- vaccines-4041683_Table S5.pdf
- vaccines-4041683_Table S6.pdf
- vaccines-4041683_Table S7.pdf
- vaccines-4041683_Table S8.pdf
- vaccines-4041683_Table S9.pdf
